# Supplementary material for: Mental Health Risk Detection From Social Media Text Data: A Scoping Review of the Machine Learning Research Landscape
Source: Psych J. 2026 May 15;15(3):e70100. doi: 10.1002/pchj.70100 (PMC13176780; doi:10.1002/pchj.70100)
Supplement: Supplementary file 2 — Data S2: pchj70100‐sup‐0002‐Supinfo2.xlsx. [file PCHJ-15-e70100-s001.xlsx]

## Sheet: Sheet1
Reference	Title
S1	Kaminsky, Z., McQuaid, R. J., Hellemans, K. G., Patterson, Z. R., Saad, M., Gabrys, R. L., ... & Robillard, R. (2024). Machine Learning–Based Suicide Risk Prediction Model for Suicidal Trajectory on Social Media Following Suicidal Mentions: Independent Algorithm Validation. Journal of Medical Internet Research, 26, e49927.
S2	Saha, K., Yousuf, A., Boyd, R. L., Pennebaker, J. W., & De Choudhury, M. (2022). Social media discussions predict mental health consultations on college campuses. Scientific reports, 12(1), 123.
S3	Pan, W., Wang, X., Zhou, W., Hang, B., & Guo, L. (2023). Linguistic analysis for identifying depression and subsequent suicidal ideation on weibo: machine learning approaches. International journal of environmental research and public health, 20(3), 2688.
S4	Zhang, Z., Zhu, J., Guo, Z., Zhang, Y., Li, Z., & Hu, B. (2024). Natural language processing for depression prediction on sina weibo: method study and analysis. JMIR Mental Health, 11, e58259.
S5	Gu, Y., Chen, D., & Liu, X. (2022). Suicide possibility scale detection via sina weibo analytics: Preliminary results. International journal of environmental research and public health, 20(1), 466.
S6	Ueda, M., Watanabe, K., & Sueki, H. (2023). Emotional distress during COVID-19 by mental health conditions and economic vulnerability: retrospective analysis of survey-linked Twitter data with a semisupervised machine learning algorithm. Journal of Medical Internet Research, 25, e44965.
S7	Leung, Y. T., & Khalvati, F. (2022). Exploring COVID-19–Related stressors: topic modeling study. Journal of Medical Internet Research, 24(7), e37142.
S8	Wang, Y., & Zhao, N. (2022). Prediction model of interaction anxiousness based on Weibo data. Frontiers in Public Health, 10, 1045605.
S9	Nadeem, A., Naveed, M., Islam Satti, M., Afzal, H., Ahmad, T., & Kim, K. I. (2022). Depression detection based on hybrid deep learning SSCL framework using self-attention mechanism: An application to social networking data. Sensors, 22(24), 9775.
S10	Noraset, T., Chatrinan, K., Tawichsri, T., Thaipisutikul, T., & Tuarob, S. (2022). Language-agnostic deep learning framework for automatic monitoring of population-level mental health from social networks. Journal of Biomedical Informatics, 133, 104145.
S11	Fu, G., Song, C., Li, J., Ma, Y., Chen, P., Wang, R., ... & Huang, Z. (2021). Distant supervision for mental health management in social media: suicide risk classification system development study. Journal of medical internet research, 23(8), e26119.
S12	Zarate, D., Ball, M., Prokofieva, M., Kostakos, V., & Stavropoulos, V. (2023). Identifying self-disclosed anxiety on Twitter: A natural language processing approach. Psychiatry Research, 330, 115579.
S13	Sawhney, R., Joshi, H., Gandhi, S., Jin, D., & Shah, R. R. (2021). Robust suicide risk assessment on social media via deep adversarial learning. Journal of the American Medical Informatics Association, 28(7), 1497-1506.
S14	Deng, H., Zhao, N., & Wang, Y. (2023). Identifying Chinese social media users' need for affect from their online behaviors. Frontiers in Public Health, 10, 1045279.
S15	Agarwal, A. K., Mittal, J., Tran, A., Merchant, R., & Guntuku, S. C. (2023). Investigating social media to evaluate emergency medicine physicians’ emotional well-being during COVID-19. JAMA Network Open, 6(5), e2312708-e2312708.
S16	Wang, S., Ning, H., Huang, X., Xiao, Y., Zhang, M., Yang, E. F., ... & Zeng, Y. (2023). Public surveillance of social media for suicide using advanced deep learning models in Japan: time series study from 2012 to 2022. Journal of medical internet research, 25, e47225.
S17	Bae, Y. J., Shim, M., & Lee, W. H. (2021). Schizophrenia detection using machine learning approach from social media content. Sensors, 21(17), 5924.
S18	Zhuang, M., Cheng, D., Lu, X., & Tan, X. (2024). Postgraduate psychological stress detection from social media using BERT-Fused model. PloS one, 19(10), e0312264.
S19	Gaur, M., Aribandi, V., Alambo, A., Kursuncu, U., Thirunarayan, K., Beich, J., ... & Sheth, A. (2021). Characterization of time-variant and time-invariant assessment of suicidality on Reddit using C-SSRS. PloS one, 16(5), e0250448.
S20	Baqir, A., Ali, M., Jaffar, S., Sherazi, H. H. R., Lee, M., Bashir, A. K., & Al Dabel, M. M. (2024). Identifying COVID-19 survivors living with post-traumatic stress disorder through machine learning on Twitter. Scientific Reports, 14(1), 18902.
S21	Ding, Z., Wang, Z., Zhang, Y., Cao, Y., Liu, Y., Shen, X., ... & Dai, J. (2025). Trade-offs between machine learning and deep learning for mental illness detection on social media. Scientific Reports, 15(1), 14497.
S22	Hu, X., Song, Y., Zhu, R., He, S., Zhou, B., Li, X., ... & Liu, B. (2022). Understanding the impact of emotional support on mental health resilience of the community in the social media in Covid-19 pandemic. Journal of Affective Disorders, 308, 360-368.
S23	Kim, S., Cha, J., Kim, D., & Park, E. (2023). Understanding mental health issues in different subdomains of social networking services: computational analysis of text-based Reddit posts. Journal of Medical Internet Research, 25, e49074.
S24	Dolatabadi, E., Moyano, D., Bales, M., Spasojevic, S., Bhambhoria, R., Bhatti, J., ... & Cheung, A. M. (2023). Using social media to help understand patient-reported health outcomes of post–COVID-19 condition: natural language processing approach. Journal of Medical Internet Research, 25, e45767.
S25	Burkhardt, H. A., Ding, X., Kerbrat, A., Comtois, K. A., & Cohen, T. (2023). From benchmark to bedside: transfer learning from social media to patient-provider text messages for suicide risk prediction. Journal of the American Medical Informatics Association, 30(6), 1068-1078.
S26	Crocamo, C., Viviani, M., Famiglini, L., Bartoli, F., Pasi, G., & Carrà, G. (2021). Surveilling COVID-19 emotional contagion on twitter by sentiment analysis. European Psychiatry, 64(1), e17.
S27	Pierce, J., Conway, M., Grace, K., & Mikal, J. (2024). Identifying Factors Associated With Heightened Anxiety During Breast Cancer Diagnosis Through the Analysis of Social Media Data on Reddit: Mixed Methods Study. JMIR cancer, 10(1), e52551.
S28	Zhu, J., Jin, R., Kenne, D. R., Phan, N., & Ku, W. S. (2024). User dynamics and thematic exploration in r/depression during the COVID-19 pandemic: insights from overlapping r/SuicideWatch users. Journal of Medical Internet Research, 26, e53968.
S29	Fu, J., Deng, S., Zheng, W., Zheng, C., Liu, J., Li, W., ... & Wu, Y. (2025). Construction of a transfer learning-based depression detection model for female breast cancer patients: text sentiment analysis. BMC cancer, 25(1), 1307.
S30	Han, N., Li, S., Huang, F., Wen, Y., Wang, X., Liu, X., ... & Zhu, T. (2023). Sensing psychological well-being using social media language: Prediction model development study. Journal of Medical Internet Research, 25, e41823.
S31	Bin Saeed, Q., & Cha, Y. (2025). Multi-modal deep-attention-BiLSTM based early detection of mental health issues using social media posts. Scientific Reports, 15(1), 35152.
S32	Solans Noguero, D., Ramírez-Cifuentes, D., Ríssola, E. A., & Freire, A. (2023). Gender bias when using artificial intelligence to assess anorexia nervosa on social media: data-driven study. Journal of Medical Internet Research, 25, e45184.
S33	Yu, Y., Li, Q., & Liu, X. (2023). Automatic anxiety recognition method based on microblog text analysis. Frontiers in Public Health, 11, 1080013.
S34	Sunmoo, Y. O. O. N., Broadwell, P., Alcantara, C., Davis, N., Haeyoung, L. E. E., Bristol, A., ... & Mittelman, M. (2022). Analyzing topics and sentiments from twitter to gain insights to refine interventions for family caregivers of persons with Alzheimer’s disease and related dementias (ADRD) during COVID-19 pandemic. Studies in health technology and informatics, 289, 170.
S35	Ghanadian, H., Nejadgholi, I., & Al Osman, H. (2025). Improving Suicidal Ideation Detection in Social Media Posts: Topic Modeling and Synthetic Data Augmentation Approach. JMIR Formative Research, 9, e63272.
S36	Chandra, R., & Krishna, A. (2021). COVID-19 sentiment analysis via deep learning during the rise of novel cases. PloS one, 16(8), e0255615.
S37	Kallstenius, T., Capusan, A. J., Andersson, G., & Williamson, A. (2025). Comparing traditional natural language processing and large language models for mental health status classification: a multi-model evaluation. Scientific Reports, 15(1), 1-13.
S38	Wan, Q., Pan, Y., & Zakeri, S. (2025). Analyzing Depression in College Students Using NLP and Transformer Models: Implications for Career and Educational Counseling. Brain and Behavior, 15(9), e70828.
S39	Pang, O., Movahedi Nia, Z., Gillies, M., Leung, D., Bragazzi, N., Gizo, I., & Kong, J. D. (2025). Analyzing Reddit Social Media Content in the United States Related to H5N1: Sentiment and Topic Modeling Study. Journal of Medical Internet Research, 27, e70746.
S40	Adikari, A., Nawaratne, R., De Silva, D., Ranasinghe, S., Alahakoon, O., & Alahakoon, D. (2021). Emotions of COVID-19: content analysis of self-reported information using artificial intelligence. Journal of medical Internet research, 23(4), e27341.
S41	Elyashar, A., Plochotnikov, I., Cohen, I. C., Puzis, R., & Cohen, O. (2021). The state of mind of health care professionals in light of the COVID-19 pandemic: text analysis study of Twitter discourses. Journal of Medical Internet Research, 23(10), e30217.
S42	Ueda, R., Han, F., Zhang, H., Aoki, T., & Ogasawara, K. (2024). Verification in the early stages of the COVID-19 pandemic: sentiment analysis of Japanese Twitter users. JMIR infodemiology, 4, e37881.
S43	Bouktif, S., Khanday, A. M. U. D., & Ouni, A. (2025). Explainable predictive model for suicidal ideation during COVID-19: Social media discourse study. Journal of Medical Internet Research, 27, e65434.
S44	Qorich, M., & El Ouazzani, R. (2025). Lightweight advanced deep-learning models for stress detection on social media. Engineering Applications of Artificial Intelligence, 140, 109720.
S45	Dos Santos, W. R., Paraboni, I., Matsushima, E. H., Da Silva, C. A., de Moura Meira, E. S., Guimarães, J. V. R. F., ... & Rego, V. T. S. M. (2025). Mixture of experts for depression and anxiety disorder prediction from textual and non-textual social media data. IEEE Access.
S46	Ang, C. S., & Venkatachala, R. (2023). Generalizability of machine learning to categorize various mental illness using social media activity patterns. Societies, 13(5), 117.
S47	Baydili, İ., Tasci, B., & Tasci, G. (2025). Deep learning-based detection of depression and suicidal tendencies in social media data with feature selection. Behavioral Sciences, 15(3), 352.
S48	Skaik, R., & Inkpen, D. (2021). Suicide ideation estimators within Canadian provinces using machine learning tools on social media text. Journal of Advances in Information Technology, 12(4).
S49	Mirtaheri, S. L., Greco, S., & Shahbazian, R. (2024). A self-attention TCN-based model for suicidal ideation detection from social media posts. Expert Systems with Applications, 255, 124855.
S50	Abbas, M. A., Munir, K., Raza, A., Samee, N. A., Jamjoom, M. M., & Ullah, Z. (2024). Novel transformer based contextualized embedding and probabilistic features for depression detection from social media. IEEE Access, 12, 54087-54100.
S51	Mohamed, R., Younis, E. M., & Ali, A. A. (2025). Leveraging large language models and ensemble techniques for real-time mental health monitoring on social media. Network Modeling Analysis in Health Informatics and Bioinformatics, 14(1), 157.
S52	Ullah, W., Oliveira-Silva, P., Nawaz, M., Zulqarnain, R. M., Siddique, I., & Sallah, M. (2025). Identification of depressing tweets using natural language processing and machine learning: Application of grey relational grades. Journal of Radiation Research and Applied Sciences, 18(1), 101299.
S53	Sarno, R., & Ghozali, I. (2024). Multi-class multi-level classification of mental health disorders based on textual data from social media. Journal of Information and Communication Technology, 23(1), 77-104.
S54	Levanti, D., Monastero, R. N., Zamani, M., Eichstaedt, J. C., Giorgi, S., Schwartz, H. A., & Meliker, J. R. (2023). Depression and anxiety on Twitter during the COVID-19 stay-at-home period in 7 major US cities. AJPM focus, 2(1), 100062.
S55	Rahman, A. B. S., Ta, H. T., Najjar, L., Azadmanesh, A., & Gönul, A. S. (2024). DepressionEmo: A novel dataset for multilabel classification of depression emotions. Journal of Affective Disorders, 366, 445-458.
S56	Yang, J., Jiang, D., & Deng, X. (2025). Advancing Mental Health Detection Through Transfer Learning and Feature Fusion: Mitigating Data Imbalance in Large Transformer Models. Electronics, 14(23), 4596.
S57	Naveed, M. Z., & Aparna, S. (2025). DDNet: A Novel Hybrid Deep Learning Model for Detection and Classification of Depression in Social Media Conversations. International Journal of Mathematical, Engineering and Management Sciences, 10(6), 2146.
S58	Zhou, S., & Mohd, M. (2025). Mental Health Safety and Depression Detection in Social Media Text Data: A Classification Approach Based on a Deep Learning Model. IEEE Access.
S59	Li, S., Pan, W., Yip, P. S. F., Wang, J., Zhou, W., & Zhu, T. (2024). Uncovering the heterogeneous effects of depression on suicide risk conditioned by linguistic features: A double machine learning approach. Computers in human behavior, 152, 108080.
S60	Saleem, M., & Kim, J. (2024). Intent aware data augmentation by leveraging generative AI for stress detection in social media texts. PeerJ Computer Science, 10, e2156.
S61	Singh, R., Subramani, S., Du, J., Zhang, Y., Wang, H., Miao, Y., & Ahmed, K. (2023). Antisocial behavior identification from twitter feeds using traditional machine learning algorithms and deep learning. ICST Transactions on Scalable Information Systems, 10(4).
S62	Pourkeyvan, A., Safa, R., & Sorourkhah, A. (2024). Harnessing the power of hugging face transformers for predicting mental health disorders in social networks. IEEE Access, 12, 28025-28035.
S63	Allam, H., Davison, C., Kalota, F., Lazaros, E., & Hua, D. (2025). AI-Driven Mental Health Surveillance: Identifying Suicidal Ideation Through Machine Learning Techniques. Big Data and Cognitive Computing, 9(1), 16.
S64	Asma, S. A., Akhter, N., Sharmin, S., Rahman, M. S., Hosen, A. S., Lee, O. S., & Ra, I. H. (2024). Hierarchical explainable network for investigating depression from multilingual textual data. IEEE Access.
S65	Chatterjee, M., Kumar, P., & Sarkar, D. (2023). Generating a Mental Health Curve for Monitoring Depression in Real Time by Incorporating Multimodal Feature Analysis Through Social Media Interactions. International Journal of Intelligent Information Technologies (IJIIT), 19(1), 1-25.
S66	Tran, N., Ta, P., Nguyen, H., Nguyen, H. D., & Le, A. C. (2025). Hybrid contextual and sentiment-based machine learning model for identifying depression risk in social media. Expert Systems with Applications, 291, 128505.
S67	Khafaga, D. S., Auvdaiappan, M., Deepa, K., Abouhawwash, M., & Karim, F. K. (2023). Deep learning for depression detection using Twitter data. Intelligent Automation & Soft Computing, 36(2), 1301-1313.
S68	Chionga, R., Budhib, G. S., & Cambriac, E. (2025). Detecting signs of depression using social media texts through an ensemble of ensemble classifiers. IEEE Transactions on Affective Computing.
S69	Wang, R., Ji, Z., Chen, Y., Wu, H., & Liang, X. (2025). Identifying possible influence factors for depression through social media. Journal of Affective Disorders, 119385.
S70	Zogan, H., Razzak, I., Wang, X., Jameel, S., & Xu, G. (2022). Explainable depression detection with multi-aspect features using a hybrid deep learning model on social media. World Wide Web, 25(1), 281-304.
S71	Musleh, D. A., Alkhales, T. A., Almakki, R. A., Alnajim, S. E., Almarshad, S. K., Alhasaniah, R. S., ... & Almuqhim, A. A. (2022). Twitter Arabic Sentiment Analysis to Detect Depression Using Machine Learning. Computers, Materials & Continua, 71(2).
S72	Narvaez Burbano, R., Caicedo Rendon, O. M., & Astudillo, C. A. (2025). An Encoder-Only Transformer Model for Depression Detection from Social Network Data: The DEENT Approach. Applied Sciences, 15(6), 3358.
S73	Chadha, A., & Kaushik, B. (2022). Performance evaluation of learning models for identification of suicidal thoughts. The Computer Journal, 65(1), 139-154.
S74	Priya, S. K., & Karthika, K. P. (2023). A contemporarymulti–objective feature selection model for depression detection using a hybrid pbgsk optimization algorithm. International Journal of Applied Mathematics and Computer Science, 33(1), 117-131.
S75	Kour, H., & Gupta, M. K. (2022). An hybrid deep learning approach for depression prediction from user tweets using feature-rich CNN and bi-directional LSTM. Multimedia Tools and Applications, 81(17), 23649-23685.
S76	Alruwais, N., Alamro, H., Eltahir, M. M., Salama, A. S., Assiri, M., & Ahmed, N. A. (2023). Modified arithmetic optimization algorithm with Deep Learning based data analytics for depression detection. AIMS Mathematics, 8(12), 30335-30352.
S77	Boonyarat, P., Liew, D. J., & Chang, Y. C. (2024). Leveraging enhanced BERT models for detecting suicidal ideation in Thai social media content amidst COVID-19. Information Processing & Management, 61(4), 103706.
S78	Kodati, D., & Dasari, C. M. (2024). Negative emotion detection on social media during the peak time of COVID-19 through deep learning with an auto-regressive transformer. Engineering Applications of Artificial Intelligence, 127, 107361.
S79	Han, Y., Pan, W., Li, J., Zhang, T., Zhang, Q., & Zhang, E. (2022). Developmental trend of subjective well-being of Weibo users during COVID-19: Online text analysis based on machine learning method. Frontiers in Psychology, 12, 779594.
S80	Chintalapudi, N., Battineni, G., & Amenta, F. (2021). Sentimental analysis of COVID-19 tweets using deep learning models. Infectious disease reports, 13(2), 329-339.
S81	Abdullah, M., & Negied, N. (2024). Detection and prediction of future mental disorder from social media data using machine learning, ensemble learning, and large language models. IEEE Access, 12, 120553-120569.
S82	Bendebane, L., Laboudi, Z., Saighi, A., Al-Tarawneh, H., Ouannas, A., & Grassi, G. (2023). A multi-class deep learning approach for early detection of depressive and anxiety disorders using twitter data. Algorithms, 16(12), 543.
S83	Krishnan, L., & Kuppusamy, A. (2023). The prevention and prediction of suicide and depression: a population-based study on machine learning approach. Int. J. Agricult. Stat. Sci, 19(2), 743-751.
S84	Chadha, A., & Kaushik, B. (2021). A survey on prediction of suicidal ideation using machine and ensemble learning. The Computer Journal, 64(11), 1617-1632.
S85	Zhang, Y., Lyu, H., Liu, Y., Zhang, X., Wang, Y., & Luo, J. (2021). Monitoring depression trends on Twitter during the COVID-19 pandemic: observational study. JMIR infodemiology, 1(1), e26769.
S86	Althobaiti, M. J. (2023). An open-source dataset for arabic fine-grained emotion recognition of online content amid COVID-19 pandemic. Data in Brief, 51, 109745.
S87	Wani, M. A., ELAffendi, M. A., Shakil, K. A., Imran, A. S., & Abd El-Latif, A. A. (2022). Depression screening in humans with AI and deep learning techniques. IEEE transactions on computational social systems, 10(4), 2074-2089.
S88	Rizwan, M., Mushtaq, M. F., Akram, U., Mehmood, A., Ashraf, I., & Sahelices, B. (2022). Depression classification from tweets using small deep transfer learning language models. IEEE Access, 10, 129176-129189.
S89	Adebanji, O. O., Ojo, O. E., Calvo, H., Gelbukh, I., & Sidorov, G. (2024). Adaptation of transformer-based models for depression detection. Computación y Sistemas, 28(1), 151-165.
S90	Angskun, T., Tipprasert, S., Thippongtorn, A., & Angskun, J. (2024). D 2 X: Depression Detection System Through X Using Hybrid Machine Learning. IEEE Access.
S91	Jeong, J., Yoon, S., Sohn, D., & Choi, Y. S. (2023). Reading emotions in the digital age: A deep learning approach to detecting anxiety during the covid-19 pandemic through social media. International Journal of Communication, 17, 22.
S92	Jain, M., Jain, S., Jain, A., & Garg, B. (2024). CDME-GAT: Context-Aware Depression Detection Using Multiembedding and Graph Attention Networks in Social Media Text. IEEE Transactions on Computational Social Systems, 11(6), 7212-7222.
S93	Singh, A., & Singh, J. (2024). Synthesis of affective expressions and artificial intelligence to discover mental distress in online community. International Journal of Mental Health and Addiction, 22(4), 1921-1946.
S94	Saju, A., & Gundibail, S. (2025). Cloud Enabled Predictive Modeling of Mental Health using Ensemble Machine Learning Models and AES-256 Security. IEEE Access.
S95	Aragón, M. E., López-Monroy, A. P., González-Gurrola, L. C., & Montes, M. (2022). Information fusion for mental disorders detection: multimodal BERT against fusioning multiple BERTs. Procesamiento del lenguaje natural, 69, 27-38.
S96	De Souza, V. B., Nobre, J. C., & Becker, K. (2022). DAC stacking: A deep learning ensemble to classify anxiety, depression, and their comorbidity from Reddit texts. IEEE Journal of Biomedical and Health Informatics, 26(7), 3303-3311.
S97	Khodabakhshi, P., Mahootchi, M., & Mosadegh, H. (2025). A novel hybrid clustering and classification framework for multi-level depression detection in social media texts. Engineering Applications of Artificial Intelligence, 160, 111952.
S98	Baghdadi, N. A., Malki, A., Balaha, H. M., AbdulAzeem, Y., Badawy, M., & Elhosseini, M. (2022). An optimized deep learning approach for suicide detection through Arabic tweets. PeerJ Computer Science, 8, e1070.
S99	Padmaja, S. M., Godla, S. R., Ramesh, J. V. N., Muniyandy, E., Sridevi, P., El, T. D. Y. A. B., & Ebiary, D. D. N. P. D. (2025). Depression Detection in Social Media Using NLP and Hybrid Deep Learning Models. Depression, 16(2).
S100	Kabir, M., Ahmed, T., Hasan, M. B., Laskar, M. T. R., Joarder, T. K., Mahmud, H., & Hasan, K. (2023). DEPTWEET: A typology for social media texts to detect depression severities. Computers in Human Behavior, 139, 107503.
S101	Yao, X., Yu, G., Tang, J., & Zhang, J. (2021). Extracting depressive symptoms and their associations from an online depression community. Computers in human behavior, 120, 106734.
S102	Ding, T., Qu, T., Zou, Z., & Ding, C. (2024). A novel multi-model feature generation technique for suicide detection. PeerJ Computer Science, 10, e2301.
S103	Dan, E., Zhu, J., & Jin, R. (2025). Exploring Suicide Factors in Online Discourse: Sentiment and Thematic Analysis of Reddit. ACM Transactions on the Web.
S104	Kodati, D., & Tene, R. (2023). Identifying suicidal emotions on social media through transformer-based deep learning. Applied Intelligence, 53(10), 11885-11917.
S105	Tejaswini, V., Sathya Babu, K., & Sahoo, B. (2024). Depression detection from social media text analysis using natural language processing techniques and hybrid deep learning model. ACM Transactions on Asian and Low-Resource Language Information Processing, 23(1), 1-20.
S106	Nanath, K., Balasubramanian, S., Shukla, V., Islam, N., & Kaitheri, S. (2022). Developing a mental health index using a machine learning approach: assessing the impact of mobility and lockdown during the COVID-19 pandemic. Technological forecasting and social change, 178, 121560.
S107	Tey, W. L., Goh, H. N., Lim, A. H. L., & Phang, C. K. (2023). Pre-and post-depressive detection using deep learning and textual-based features. International Journal of Technology, 14(6), 1334-1343.
S108	Chiong, R., Budhi, G. S., & Dhakal, S. (2021). Combining sentiment lexicons and content-based features for depression detection. IEEE Intelligent Systems, 36(6), 99-105.
S109	Uban, A. S., Chulvi, B., & Rosso, P. (2021). An emotion and cognitive based analysis of mental health disorders from social media data. Future Generation Computer Systems, 124, 480-494.
S110	Helmy, A., Nassar, R., & Ramdan, N. (2024). Depression detection for twitter users using sentiment analysis in English and Arabic tweets. Artificial intelligence in medicine, 147, 102716.
S111	Akyol, S. (2023). New chaos-integrated improved grey wolf optimization based models for automatic detection of depression in online social media and networks. PeerJ Computer Science, 9, e1661.
S112	Ren, L., Lin, H., Xu, B., Zhang, S., Yang, L., & Sun, S. (2021). Depression detection on reddit with an emotion-based attention network: algorithm development and validation. JMIR medical informatics, 9(7), e28754.
S113	Wang, Y., Wang, Z., Li, C., Zhang, Y., & Wang, H. (2022). Online social network individual depression detection using a multitask heterogenous modality fusion approach. Information Sciences, 609, 727-749.
S114	Ragheb, W., Aze, J., Bringay, S., & Servajean, M. (2021). Negatively correlated noisy learners for at-risk user detection on social networks: A study on depression, anorexia, self-harm, and suicide. IEEE Transactions on Knowledge and Data Engineering, 35(1), 770-783.
S115	Mbarek, A., Jamoussi, S., & Hamadou, A. B. (2022). An across online social networks profile building approach: Application to suicidal ideation detection. Future Generation Computer Systems, 133, 171-183.
S116	Zhang, X., Qi, P., Xu, C., & Sun, D. (2024). Social Media User Behavior Prediction Based on VONN and MRA. Studies in Informatics and Control, 33(4).
S117	Gruda, D., & Ojo, A. (2022). All about that trait: Examining extraversion and state anxiety during the SARS-CoV-2 pandemic using a machine learning approach. Personality and individual differences, 188, 111461.
S118	Razak, C. S. A., Ab Hamid, S. H., Meon, H., & Anuar, N. B. (2021). Two-step model for emotion detection on twitter users: a covid-19 case study in Malaysia. Malaysian Journal of Computer Science, 34(4), 374-388.
S119	Pananookooln, C., Akaranee, J., & Silpasuwanchai, C. (2023). Comparing Selective Masking Methods for Depression Detection in Social Media. Computational Linguistics, 49(3), 525-553.
S120	Tuarob, S., Chatrinan, K., Noraset, T., Tawichsri, T., & Thaipisutikul, T. (2023). Forecasting National-Level Self-Harm Trends With Social Networks. IEEE Access, 11, 64796-64814.
S121	Xin, C., & Zakaria, L. Q. (2024). Integrating BERT with CNN and BiLSTM for explainable detection of depression in social media contents. IEEE Access.
S122	Sao, M., & Lim, H. J. (2024). MIRoBERTa: Mental Illness Text Classification with Transfer Learning on Subreddits. IEEE Access.
S123	Ilias, L., Mouzakitis, S., & Askounis, D. (2023). Calibration of transformer-based models for identifying stress and depression in social media. IEEE Transactions on Computational Social Systems, 11(2), 1979-1990.
S124	Tong, L., Liu, Z., Jiang, Z., Zhou, F., Chen, L., Lyu, J., ... & Zhou, H. (2022). Cost-sensitive Boosting Pruning Trees for depression detection on Twitter. IEEE transactions on affective computing, 14(3), 1898-1911.
S125	Anshul, A., Pranav, G. S., Rehman, M. Z. U., & Kumar, N. (2023). A multimodal framework for depression detection during covid-19 via harvesting social media. IEEE Transactions on Computational Social Systems, 11(2), 2872-2888.
S126	Guo, Z., Ding, N., Zhai, M., Zhang, Z., & Li, Z. (2023). Leveraging domain knowledge to improve depression detection on Chinese social media. IEEE Transactions on Computational Social Systems, 10(4), 1528-1536.
S127	Ajmal, S., Shoaib, M., & Iqbal, F. (2024). RSTFusionX: leveraging rhetorical structure theory and ensemble models for depression prediction in social media posts. IEEE Access.
S128	Prama, T. T., Islam, M. S., Anwar, M. M., & Jahan, I. (2024). AI-enabled deep depression detection and evaluation informed by DSM-5-TR. IEEE Transactions on Computational Social Systems, 11(5), 6453-6465.
S129	Naseem, U., Khushi, M., Kim, J., & Dunn, A. G. (2022). Hybrid text representation for explainable suicide risk identification on social media. IEEE transactions on computational social systems, 11(4), 4663-4672.
S130	Villa-Pérez, M. E., Trejo, L. A., Moin, M. B., & Stroulia, E. (2023). Extracting mental health indicators from english and spanish social media: A machine learning approach. IEEE Access, 11, 128135-128152.
S131	Mohmand, R., Habib, U., Usman, M., Baili, J., & Nam, Y. (2024). A deep learning approach for automated depression assessment using roman urdu. IEEE Access.
S132	Banitaan, S., & Alquran, H. (2025). Improving Suicide Ideation Detection Through Feature Engineering and Machine Learning. IEEE Access.
S133	Bucur, A. M., Chulvi, B., Cosma, A., & Rosso, P. (2024). The expression of happiness in social media of individuals reporting depression. IEEE Transactions on Affective Computing.
S134	Khowaja, S. A., Nkenyereye, L., Khuwaja, P., Al Hamadi, H., & Dev, K. (2024). Depression detection from social media posts using emotion aware encoders and fuzzy based contrastive networks. IEEE Transactions on Fuzzy Systems.
S135	Angskun, T., Tipprasert, S., Thippongtorn, A., & Angskun, J. (2024). D 2 X: Depression Detection System Through X Using Hybrid Machine Learning. IEEE Access.
S136	Basyouni, A., Abdulkader, H., Elkilani, W. S., Alharbi, A., Xiao, Y., & Ali, A. H. (2024). A suicidal ideation detection framework on social media using machine learning and genetic algorithms. IEEE Access, 12, 124816-124833.
